# Supplementary material for: Silicon-Integrated Acid-Etched SnO2/N-CNT Composite as a High-Capacity Anode for Lithium-Ion Batteries
Source: Nanomaterials (Basel). 2026 May 18;16(10):622. doi: 10.3390/nano16100622 (PMC13209429; doi:10.3390/nano16100622)
Supplement: Supplementary file 1 [file nanomaterials-16-00622-s001.zip]

Archive with 1 entries (1 files):
- nanomaterials-4293367-supplementary.pdf
